# Supplementary material for: Multimodal machine learning for integrating heterogeneous analytical systems
Source: Anal Sci. 2026 Jun 15;42(7):635–43. doi: 10.1007/s44211-026-00942-w (PMC13294150; doi:10.1007/s44211-026-00942-w)
Supplement: Supplementary file 1 — Supplementary Material 1 [file 44211_2026_942_MOESM1_ESM.csv]

Name	Surface Resistivity	Specific Surface Area	G/D Ratio	Mean CNT Diameter	Mean CNT Curvature	Mean CNT Length between Intersections	Mean Void Diameter	Orientation Function of CNT	Orientation Function of Void	Intersection Density	Void Area Ratio
Cnano	35.440125	220	0.727	12.35876	0.13098537	570.9110687	28.04530774	0.599031418	0.28183734	0.003643785	0.436867978
Cnano	35.440125	220	0.727	14.63757	0.126460772	577.197963	31.5409168	0.597619114	0.235080932	0.003034586	0.439733146
Cnano	35.440125	220	0.727	14.60321	0.126750912	567.6002204	32.84860888	0.608050265	0.216057768	0.00298894	0.438932584
Cnano	35.440125	220	0.727	14.0883	0.132424779	573.5757455	30.32665055	0.604700891	0.228736994	0.003204881	0.436778441
Cnano	35.440125	220	0.727	15.10149	0.107272983	571.4544271	34.12985566	0.618176702	0.24878886	0.003412921	0.439060744
Cnano	35.440125	220	0.727	15.4327	0.114781264	571.3770488	32.50458393	0.606973833	0.255805931	0.003286517	0.423599017
Cnano	35.440125	220	0.727	14.52627	0.115652517	563.3969143	32.05250131	0.612885242	0.265665	0.003460323	0.434071278
Cnano	35.440125	220	0.727	13.60057	0.120292619	579.703064	31.76910767	0.615873773	0.260179094	0.003385709	0.439607619
Cnano	35.440125	220	0.727	14.92454	0.12492946	566.9846179	32.147551	0.602853954	0.264200849	0.003110955	0.436900456
Cnano	35.440125	220	0.727	15.29277	0.113059172	570.1888037	34.76275995	0.611801981	0.227350314	0.003073209	0.436622191
Cnano	35.440125	220	0.727	14.51557	0.128353219	570.6939406	31.55664315	0.600264396	0.263591124	0.003193469	0.436083216
Cnano	35.440125	220	0.727	14.42094	0.111028243	580.4851871	32.8158223	0.611747156	0.270609542	0.003492802	0.438266327
Nanocyl	25.68708333	260	0.659	12.3402	0.134602989	579.5992342	28.72740195	0.592411688	0.206006104	0.003620962	0.439340765
Nanocyl	25.68708333	260	0.659	11.76112	0.125820071	563.5811466	29.41998665	0.600290988	0.252162545	0.003752633	0.444158181
Nanocyl	25.68708333	260	0.659	11.87726	0.14313771	578.2471842	29.54689469	0.582632221	0.253074197	0.003330407	0.441025281
Nanocyl	25.68708333	260	0.659	13.83446	0.12722236	568.3091545	31.68087934	0.589173219	0.270958871	0.003300562	0.438754389
Nanocyl	25.68708333	260	0.659	11.36346	0.140480516	567.0127712	28.05485401	0.575827136	0.279155565	0.003617451	0.443999298
Nanocyl	25.68708333	260	0.659	12.04349	0.13684836	551.5339607	29.84065877	0.596469644	0.228271566	0.003484902	0.438304951
Nanocyl	25.68708333	260	0.659	13.58407	0.1241598	569.308328	30.42889889	0.604176985	0.257733611	0.003408532	0.439770892
Nanocyl	25.68708333	260	0.659	12.50899	0.115905168	590.9131114	29.22461013	0.60762973	0.214759066	0.003875527	0.438131145
Nanocyl	25.68708333	260	0.659	12.16676	0.126208488	555.2041323	29.33479001	0.609671595	0.20751949	0.003802669	0.441399228
Nanocyl	25.68708333	260	0.659	12.72388	0.134228818	564.4481489	28.57606754	0.606703727	0.299046123	0.00358585	0.436824087
Nanocyl	25.68708333	260	0.659	13.50447	0.121107118	572.4316814	29.7452661	0.60570756	0.251435174	0.003794768	0.432082163
Knano	10.66534375	250	0.718	13.83976	0.120473056	559.6340359	34.19849871	0.610648425	0.248023499	0.00327335	0.446285112
Knano	10.66534375	250	0.718	13.38436	0.128319239	574.8152676	31.66819685	0.607085449	0.254474643	0.003441011	0.435408181
Knano	10.66534375	250	0.718	12.84751	0.134027151	571.6897933	30.77117441	0.599724528	0.260107878	0.003371664	0.438882549
Knano	10.66534375	250	0.718	13.40106	0.138824336	552.4619985	30.31595747	0.600553115	0.244922169	0.003231215	0.436240344
Knano	10.66534375	250	0.718	13.36304	0.124497712	580.6441873	30.85460818	0.614135404	0.209617068	0.003664853	0.437613237
Knano	10.66534375	250	0.718	12.97372	0.128224002	576.234856	30.50626284	0.600531164	0.2521148	0.003430478	0.43919066
Knano	10.66534375	250	0.718	11.87735	0.130165063	578.9518168	29.97862264	0.607285976	0.24080926	0.003741222	0.444868329
Knano	10.66534375	250	0.718	14.89371	0.136844543	579.9212424	34.2543696	0.594113587	0.236317914	0.002849368	0.434883251
Knano	10.66534375	250	0.718	11.40076	0.112932105	582.1743546	30.93912309	0.630375378	0.208050722	0.004252985	0.443091643
Knano	10.66534375	250	0.718	13.49688	0.127882168	578.8445826	31.56839989	0.61938457	0.255323701	0.003280372	0.44534849
JEIO	7.160954167	660	0.607	12.56096	0.120681379	576.0121546	24.58855127	0.599567608	0.247647226	0.004449614	0.424600597
JEIO	7.160954167	660	0.607	9.114429	0.102905339	565.6035524	23.28055112	0.614804529	0.236761735	0.006169242	0.436743329
JEIO	7.160954167	660	0.607	11.18713	0.083609692	568.8737566	23.82500977	0.636413803	0.255014368	0.006323736	0.427866924
JEIO	7.160954167	660	0.607	11.36606	0.113731255	578.1306408	24.65889905	0.612243039	0.250589608	0.004970154	0.432341994
JEIO	7.160954167	660	0.607	12.88007	0.101255206	570.1873351	26.41678255	0.614659825	0.25164544	0.004658532	0.444640098
JEIO	7.160954167	660	0.607	11.97777	0.100028682	569.8517913	27.3098707	0.628048303	0.244790418	0.004836728	0.444114291
JEIO	7.160954167	660	0.607	10.18351	0.105214848	580.5360751	24.1922292	0.612197448	0.260802382	0.005445927	0.433072331
JEIO	7.160954167	660	0.607	11.86089	0.101623587	572.3357999	25.88355136	0.611907666	0.272986267	0.00497191	0.42850158
JEIO	7.160954167	660	0.607	12.52665	0.094797597	561.1932464	26.22263807	0.619894409	0.250648631	0.005119382	0.441096383
JEIO	7.160954167	660	0.607	10.36782	0.124370809	573.2709693	23.86049645	0.604070697	0.235640813	0.004834094	0.437653617
JEIO	7.160954167	660	0.607	9.436162	0.135634564	571.9367786	22.98678034	0.572033377	0.264169888	0.00472349	0.439462781
JEIO	7.160954167	660	0.607	10.01309	0.136527825	576.0907983	24.14240798	0.581921821	0.291067231	0.004500527	0.440214185
JEIO	7.160954167	660	0.607	10.13587	0.134917506	556.3767246	23.8667628	0.585176704	0.251041074	0.004537395	0.437691362
JEIO	7.160954167	660	0.607	10.80902	0.120142585	575.2187407	24.17889098	0.598424597	0.249199386	0.004729635	0.433170646
SG	9.567520833	1050	1.7	12.98124	0.09134895	579.0940766	27.13871064	0.632296935	0.23860088	0.004927142	0.43014835
SG	9.567520833	1050	1.7	12.95983	0.104747723	569.3252048	24.18379289	0.613275205	0.287473279	0.004797226	0.434059867
SG	9.567520833	1050	1.7	11.05472	0.093201199	589.6509486	24.27392176	0.633182111	0.274502923	0.00566889	0.435190485
SG	9.567520833	1050	1.7	13.99128	0.101069542	571.0795645	24.02819007	0.619599916	0.239845694	0.00472349	0.421479986
SG	9.567520833	1050	1.7	21.26113	0.06250473	570.4971083	29.93322671	0.665247747	0.274777458	0.005229108	0.408257549
SG	9.567520833	1050	1.7	8.704378	0.07896499	528.5392322	19.73599318	0.642554947	0.232767804	0.008154846	0.418844803
SG	9.567520833	1050	1.7	10.09018	0.11111257	561.3308903	25.52282915	0.607490157	0.271747467	0.00506408	0.439533883
SG	9.567520833	1050	1.7	12.15097	0.106151423	565.4341831	23.85593932	0.618268433	0.249567747	0.005034235	0.421190309
SG	9.567520833	1050	1.7	10.80781	0.092821977	566.6868963	24.66854431	0.625900171	0.246733942	0.005899754	0.429175737
SG	9.567520833	1050	1.7	13.13859	0.080497642	592.6031948	22.54270676	0.635668428	0.255090572	0.006026159	0.404769136
SG	9.567520833	1050	1.7	12.26326	0.088303927	569.0515719	22.48317296	0.621521059	0.244951832	0.005891854	0.424257374
Tuball	0.995002083	450	37.9	15.86356	0.099685505	565.2952	33.27495655	0.626873534	0.262413542	0.003647296	0.434163448
Tuball	0.995002083	450	37.9	13.58918	0.096228127	568.8782279	29.62922598	0.631300549	0.241766167	0.00435481	0.445143083
Tuball	0.995002083	450	37.9	13.85175	0.097712316	583.8325482	29.8147157	0.635214745	0.296903884	0.00431882	0.43978757
Tuball	0.995002083	450	37.9	14.57051	0.084165339	549.0606772	30.08549607	0.667189892	0.309862546	0.004694522	0.442386763
Tuball	0.995002083	450	37.9	18.95111	0.088507524	575.3267794	35.7243136	0.632517913	0.251852521	0.003763167	0.433979986
Tuball	0.995002083	450	37.9	23.5417	0.077974882	552.4097959	37.98340202	0.642665468	0.242438585	0.003438378	0.404353933
Tuball	0.995002083	450	37.9	14.56028	0.0993289	554.6600072	32.71817418	0.62496834	0.230179165	0.00397033	0.438556882
Tuball	0.995002083	450	37.9	13.6924	0.09944174	573.7619405	30.44968176	0.637970305	0.195975004	0.00427493	0.435572331
Tuball	0.995002083	450	37.9	15.72337	0.08302747	564.8487972	33.49029024	0.631299065	0.23292984	0.004176615	0.439784059
Tuball	0.995002083	450	37.9	14.7948	0.098260192	563.8107602	31.78529069	0.630209002	0.270813708	0.003943996	0.442865169
Tuball	0.995002083	450	37.9	15.76187	0.104154954	578.3271595	30.26900361	0.626275604	0.293104648	0.003893083	0.437483322
Tuball	0.995002083	450	37.9	14.08028	0.080881284	559.5549201	31.98891371	0.651879159	0.249830283	0.004981566	0.435315133
eDIPS	0.58114	420	34.6	15.08973	0.081085931	583.6068778	32.87482662	0.643097073	0.206988808	0.004461903	0.44583743
eDIPS	0.58114	420	34.6	16.35502	0.093593136	586.9945049	34.99460237	0.636127233	0.229503162	0.003774579	0.44183111
eDIPS	0.58114	420	34.6	12.5238	0.085846764	556.6988001	29.13162183	0.656354705	0.26632427	0.00524842	0.439738413
eDIPS	0.58114	420	34.6	16.86173	0.083345394	589.8486269	33.33821554	0.654800388	0.305518335	0.004015098	0.43017644
eDIPS	0.58114	420	34.6	14.46365	0.091433379	577.8688602	32.92568486	0.633045597	0.221964449	0.004268785	0.448216292
eDIPS	0.58114	420	34.6	15.92419	0.090197397	580.6000282	35.04258635	0.650601028	0.266030264	0.003946629	0.446602879
eDIPS	0.58114	420	34.6	17.08653	0.078836228	577.8252855	38.96595991	0.651160394	0.273069892	0.003919417	0.43881408
eDIPS	0.58114	420	34.6	16.43269	0.085238537	589.7892808	33.13211423	0.643591896	0.262073997	0.004086201	0.440158006
eDIPS	0.58114	420	34.6	15.69577	0.093130839	557.1058987	34.11756214	0.625269853	0.278520361	0.003893961	0.440272121
eDIPS	0.58114	420	34.6	13.41968	0.068607268	561.8841403	27.61822522	0.656955532	0.275873723	0.006027914	0.434649754
eDIPS	0.58114	420	34.6	16.42242	0.064421033	543.6251045	32.17143627	0.663582536	0.276825135	0.005180829	0.4337421
